# Supplementary material for: A new class of hybrid secretion system is employed in Pseudomonas amyloid biogenesis
Source: Nat Commun. 2017 Aug 15;8:263. doi: 10.1038/s41467-017-00361-6 (PMC5557850; doi:10.1038/s41467-017-00361-6)
Supplement: Supplementary file 2 — Dataset 1 [file 41467_2017_361_MOESM2_ESM.xlsx]

## Sheet: Sheet1
Primers for construction of vector	Forward	Reverse
OmpASS_His_Construct	GGCCATGGCCATGAAAAAGACAGCTATCGCGATTG	ATGATGATGATGATGATGACTAGTGGCCTGCGCTACGGTAGC
OmpASS-His_Construct RV 2	N/A	CCGGTACCATGATGATGATGATGATGACTAGTGG
OmpASS-His_Construct mutagenesis	ACCATGGGCCataGCCATGAAAA	ATATCTCCTTATTAAAGTTAAACAAAATTACC
Primers for FapF constructs
FapF	GGCC GGTACC GCGCCAGACGTGGATATCG	CCGG AAGCTT TTA GAAGTAGTACGGGAATTTCAGGC
FapFβ	GGCC GGTACC AAG GAT GAT TCG GAG CCG GC	CCGG AAGCTT TTA GAAGTAGTACGGGAATTTCAGGC
Primers for mutagenesis
FapF L273M	AGGGCTCTCCatgGTCAAGACCT	GGCGTGATCGACCACACG
FapF F325A/F335A	catgagtatgtcggctTCGGTGTCGGACCTGATC	cgttcgttgagggcagcCGCCACACCCACACCGAA
FapF F367A	TGCGGGCTATgctAACGTTGGCATG	TTGGCATCACTGGAAACAATC
FapF K401A	CTTCAGCCTGgcaTTCCCGTACTACTTCTAAATG	GTGAAGTCGGGGGCGTCA
FapF E98A	TTGTACAACGcAGCCAGCGGT	GTTGCTGACGCTTTGTGC
FapF E111A	GTTCAGTTTTgccACCGGCATTACC	TTGCCGTTGCCGAAGAAA
FapF R157A	CTTGACCGGCgccTACAACCTCG	TCCAGGGTCCAGTTATCAG
FapF E111R	GTTCAGTTTTcgcACCGGCATTACCTAC	TTGCCGTTGCCGAAGAAA
FapF R157E	CTTGACCGGCgaaTACAACCTCG	TCCAGGGTCCAGTTATCAG
FapF F102A	AGCCAGCGGTgcgttcGGCAACGGCA	TCGTTGTACAAGTTGCTGACG
FapF F103A	AGCCAGCGGTttcgcgGGCAACGGCA	TCGTTGTACAAGTTGCTGACG
FapF P233A/T234S/G235A	ggcgAAGGAGCCTTTCGGGATCAAGC	gccgcCGCCTTGACCCGCACCGA
FapD C38A	CGATTTCAGCgcgGGTGCTGCTGC	GGACCACCTTGTCTTTTGGCTAAAGTCGCGCCCACGACGACG
