# Supplementary material for: A new class of hybrid secretion system is employed in Pseudomonas amyloid biogenesis
Source: Nat Commun. 2017 Aug 15;8:263. doi: 10.1038/s41467-017-00361-6 (PMC5557850; doi:10.1038/s41467-017-00361-6)
Supplement: Supplementary file 3 — Dataset 2 [file 41467_2017_361_MOESM3_ESM.xlsx]

## Sheet: Sheet1
FapA (Coverage: 70.4%):
Peptide	Start Position	Replicate 1	Replicate 2	Sum
EDGIIVTGR	29	4	3	7
NVQGFMVGR	38	3	3	6
NVQGFMVGRPSFGK	38	1	0	1
PSFGKDPYPSTANANPSQQILR	47	4	4	8
DPYPSTANANPSQQILR	52	6	6	12
PYPSTANANPSQQILR	53	1	1	2
ANPSQQILR	60	1	1	2
ATGGELSDNDFAGVSSGSTITR	69	7	7	14
AILPNGDLPGLSN	91	1	0	1
ASGNSLGGQISGSIER	121	4	2	6
SLGGQISGSIER	125	4	3	7
GLAPLNNIGAM	137	1	1	2
GLAPLNNIGAMMGVQP	137	1	1	2
