# Supplementary material for: A new class of hybrid secretion system is employed in Pseudomonas amyloid biogenesis
Source: Nat Commun. 2017 Aug 15;8:263. doi: 10.1038/s41467-017-00361-6 (PMC5557850; doi:10.1038/s41467-017-00361-6)
Supplement: Supplementary file 4 — Dataset 3 [file 41467_2017_361_MOESM4_ESM.xlsx]

## Sheet: Sheet1
FapB (Coverage: 81.3%):
Peptide	Start Position	Replicate 1	Replicate 2	Sum
DSNNQALIDNAGK	19	2	3	5
QYTGVLSVNQAAGNQHQQINSR	32	2	4	6
AISLGGQASDALIQK	54	5	5	10
VDPSLNASAAIQGSAF	73	1	0	1
GILGVNQSAGANNQMINAVR	93	0	1	1
ISTGPQSVDDNVLSQQNMTLLPDSR	113	2	2	4
QVVTSDQAFTGSR	146	3	3	6
GVVQVNQSAGVGNR	159	4	5	9
MANTLGVTIK	173	5	5	10
