# Supplementary material for: A new class of hybrid secretion system is employed in Pseudomonas amyloid biogenesis
Source: Nat Commun. 2017 Aug 15;8:263. doi: 10.1038/s41467-017-00361-6 (PMC5557850; doi:10.1038/s41467-017-00361-6)
Supplement: Supplementary file 5 — Dataset 4 [file 41467_2017_361_MOESM5_ESM.xlsx]

## Sheet: Sheet1
FapC (Coverage: 84.4%):
Peptide	Start position	Replicate 1	Replicate 2	Sum
WKPTPAPTGT	30	0	1	1
WKPTPAPTGTVAA	30	0	1	1
WKPTPAPTGTVAAAVTDTQVSK	30	10	8	18
DNKFDDTK	52	6	5	11
TLNNAGANGSLSN	60	0	1	1
TLNNAGANGSLSNSK	60	8	6	14
GNLGANIAAGSGN	75	0	2	2
GNLGANIAAGSGNQQD	75	1	1	2
GNLGANIAAGSGNQQDN	75	1	1	2
GNLGANIAAGSGNQQDNAAAITS	75	0	1	1
AAITSSAGDAATVFAVADIYQESK	93	0	1	1
AITSSAGDAATVFAVADIYQESK	94	4	4	8
ITSSAGDAATVFAVADIYQESK	95	2	2	4
SAGDAATVFAVADIYQESK	98	5	1	6
AGDAATVFAVADIYQESK	99	4	4	8
AATVFAVADIYQESK	102	7	6	13
TVFAVADIYQESK	104	2	2	4
VFAVADIYQESK	105	2	2	4
AVADIYQESK	107	3	3	6
GTQNNALLNNSAN	124	1	2	3
SANNSSGNVGVNVAAGQGNQQK	134	4	4	8
NSSGNVGVNVAAGQGNQQK	137	0	1	1
SSGNVGVNVAAGQGNQQK	138	1	1	2
VGVNVAAGQGNQQK	142	0	1	1
NNLAIVTADGK	156	5	5	10
NLAIVTADGK	157	1	3	4
NVAAASNTEQVSLD	167	3	4	7
NVAAASNTEQVSLDN	167	3	2	5
NVAAASNTEQVSLDNH	167	3	5	8
NVAAASNTEQVSLDNHF	167	0	2	2
NVAAASNTEQVSLDNHFLN	167	3	2	5
NVAAASNTEQVSLDNHFLNEA	167	4	3	7
NVAAASNTEQVSLDNHFLNEAS	167	2	5	7
NVAAASNTEQVSLDNHFLNEASSK	167	23	27	50
VAAASNTEQVSLDNHFLNEASSK	168	4	5	9
AAASNTEQVSLDNHFLNEASSK	169	3	1	4
AASNTEQVSLDNHFLNEASSK	170	4	3	7
ASNTEQVSLDNHFLNEASSK	171	2	1	3
SNTEQVSLDNHFLN	172	1	0	1
SNTEQVSLDNHFLNEASSK	172	5	5	10
NTEQVSLDNHFLNEASSK	173	1	1	2
TEQVSLDNHFLNEASSK	174	4	5	9
DNHFLNEASSK	180	0	1	1
NHFLNEASSK	181	2	0	2
HFLNEASSK	182	4	0	4
HSYKPQYVVN	191	6	6	12
HSYKPQYVVNN	191	1	4	5
HSYKPQYVVNNA	191	0	1	1
HSYKPQYVVNNAGL	191	0	2	2
HSYKPQYVVNNAGLLN	191	12	10	22
HSYKPQYVVNNAGLLNS	191	1	3	4
HSYKPQYVVNNAGLLNSAN	191	9	11	20
HSYKPQYVVNNAGLLNSANN	191	4	4	8
HSYKPQYVVNNAGLLNSANNA	191	0	1	1
HSYKPQYVVNNAGLLNSANNAS	191	1	1	2
HSYKPQYVVNNAGLLNSANNASGN	191	5	6	11
SYKPQYVVNNAGLLN	192	0	2	2
PQYVVNNAGLLN	195	0	1	1
SANNASGNIGVNVAAGAGN	207	2	1	3
SANNASGNIGVNVAAGAGNQQSN	207	5	4	9
NASGNIGVNVAAGAGN	210	2	0	2
NASGNIGVNVAAGAGNQQ	210	2	1	3
NASGNIGVNVAAGAGNQQSN	210	4	5	9
ASGNIGVNVAAGAGNQQSN	211	2	1	3
IGVNVAAGAGN	215	3	1	4
IGVNVAAGAGNQQ	215	2	2	4
IGVNVAAGAGNQQSN	215	4	2	6
QQSNTLTLGSGCTVCAAGTGSK	226	1	1	2
QSNTLTLGSGCTVCAAGTGSK	227	0	1	1
TLTLGSGCTVCAAGTGSK	230	10	10	20
TLGSGCTVCAAGTGSK	232	4	5	9
