# Supplementary material for: A new class of hybrid secretion system is employed in Pseudomonas amyloid biogenesis
Source: Nat Commun. 2017 Aug 15;8:263. doi: 10.1038/s41467-017-00361-6 (PMC5557850; doi:10.1038/s41467-017-00361-6)
Supplement: Supplementary file 6 — Dataset 5 [file 41467_2017_361_MOESM6_ESM.xlsx]

## Sheet: Sheet1
FapD (Coverage: 59.3%):
Peptide	Start position	Replicate 1	Replicate 2	Sum
GQMAISAMPGGAVIFK	19	3	4	7
AISAMPGGAVIFK	22	1	0	1
RFANLVEQK	43	1	1	2
FANLVEQK	44	1	1	2
TDFSCGAAALATILR	52	7	5	12
QAYWLDVDEEHVIK	67	2	2	4
GMLVNADQDLVR	81	2	1	3
TQGFSMLDMK	93	1	1	2
YLESIGMR	104	1	1	2
IGPDTLLTVK	117	2	1	3
IPVVVLVEIR	127	3	4	7
AEKDWVYIGDPVLGNK	147	2	3	5
DWVYIGDPVLGNK	150	1	2	3
ANALLDPPTPL	188	1	0	1
ANALLDPPTPLTAK	188	1	1	2
