# Supplementary material for: A new class of hybrid secretion system is employed in Pseudomonas amyloid biogenesis
Source: Nat Commun. 2017 Aug 15;8:263. doi: 10.1038/s41467-017-00361-6 (PMC5557850; doi:10.1038/s41467-017-00361-6)
Supplement: Supplementary file 7 — Dataset 6 [file 41467_2017_361_MOESM7_ESM.xlsx]

## Sheet: Sheet1
FapE (Coverage: 56.0%):
Peptide	Start position	Replicate 1	Replicate 2	Sum
MHIDSSTITPQFYVQ	72	1	0	1
RDPGTGTVVGGAGLGSGQGVTQTVR	97	2	3	5
DPGTGTVVGGAGLGSGQGVTQTVR	98	11	10	21
PGTGTVVGGAGLGSGQGVTQTVR	99	4	5	9
GTGTVVGGAGLGSGQGVTQTVR	100	8	7	15
VGINVSENGLSPANVAQSGH	133	0	1	1
GLSPANVAQSGH	141	0	1	1
NVAQSGHALMAGGSFTTESAAGR	146	1	1	2
VAQSGHALMAGGSFTTESAAGR	147	8	8	16
SGHALMAGGSFTTESAAGR	150	1	0	1
ALMAGGSFTTESAAGR	153	11	13	24
MAGGSFTTESAAGR	155	4	4	8
AGGSFTTESAAGR	156	0	1	1
VSVSANNGGVQMAIAAH	169	5	3	8
VSVSANNGGVQMAIAAHNNQGN	169	8	5	13
ALQQIGGGNVLQGTVLQGN	191	1	1	2
NVALGNNGLNAGALNCNLDQLK	220	1	1	2
VALGNNGLNAGALNCNLDQLK	221	2	3	5
GLNAGALNCNLDQLK	227	1	1	2
