# Supplementary material for: A new class of hybrid secretion system is employed in Pseudomonas amyloid biogenesis
Source: Nat Commun. 2017 Aug 15;8:263. doi: 10.1038/s41467-017-00361-6 (PMC5557850; doi:10.1038/s41467-017-00361-6)
Supplement: Supplementary file 8 — Dataset 7 [file 41467_2017_361_MOESM8_ESM.xlsx]

## Sheet: Sheet1
FapF (Coverage: 36.5%):
Peptide	Start position	Replicate 1	Replicate 2	Sum
APDVDIETLK	25	1	0	1
APDVDIETLKQELLELK	25	4	4	8
ALAVLEQR	50	3	3	6
QVEDQPATPAPK	60	0	1	1
FSFETGITYAR	132	4	4	8
IKADNWTLDLTGR	169	1	1	2
ADNWTLDLTGR	171	1	1	2
WQFDVNVPVVYR	188	3	1	4
ESTYQSGGASGGDPQATSEESVSR	200	3	5	8
PQATSEESVSRDPTIGDVNFGIAYK	213	2	1	3
DPTIGDVNFGIAYK	224	4	4	8
PTIGDVNFGIAYK	225	0	1	1
FLDESATMPDAVVSVR	238	11	10	21
MSMSFSVSDLIQR	355	4	6	10
SVSDLIQR	360	1	3	4
LAIGMTDDAPDFTFSLK	409	4	3	7
